# Supplementary material for: Key Factors for Improving the Carcinogenic Risk Assessment of PAH Inhalation Exposure by Monte Carlo Simulation
Source: Int J Environ Res Public Health. 2021 Oct 22;18(21):11106. doi: 10.3390/ijerph182111106 (PMC8583189; doi:10.3390/ijerph182111106)
Supplement: Supplementary file 1 [file ijerph-18-11106-s001.zip]

Archive with 1 entries (1 files):
- ijerph-1358479-supplementary.pdf
